# Supplementary material for: Structure and Anti-Inflammatory Activity Relationship of Ergostanes and Lanostanes in Antrodia cinnamomea
Source: Foods. 2022 Jun 22;11(13):1831. doi: 10.3390/foods11131831 (PMC9266224; doi:10.3390/foods11131831)
Supplement: Supplementary file 1 [file foods-11-01831-s001.zip]

Archive with 1 entries (1 files):
- foods-1760315-Supplementary material.pdf
